# Supplementary material for: Isaridin E Protects Against UVB-Induced Photoaging by Activating Wnt/β-Catenin Signaling Pathway and Alleviating Mitochondrial Dysfunction
Source: Mar Drugs. 2026 Mar 18;24(3):112. doi: 10.3390/md24030112 (PMC13028182; doi:10.3390/md24030112)
Supplement: Supplementary file 1 [file marinedrugs-24-00112-s001.zip]

Archive with 1 entries (1 files):
- marinedrugs-4167553-supplementary.pdf
